# Supplementary material for: Plant miR8126-3p and miR8126-5p Decrease Lipid Accumulation through Modulation of Metabolic Genes in a Human Hepatocyte Model That Mimics Steatosis
Source: Int J Mol Sci. 2024 Jan 31;25(3):1721. doi: 10.3390/ijms25031721 (PMC10855419; doi:10.3390/ijms25031721)
Supplement: Supplementary file 1 [file ijms-25-01721-s001.zip]

Archive with 1 entries (1 files):
- ijms-2811244-supplementary.pdf
